# Supplementary material for: Synthesis of Defective MOF-801 via Air–Liquid Segmented Flow for Catalytic Transfer Hydrogenation of Furfural
Source: Molecules. 2025 Jun 22;30(13):2697. doi: 10.3390/molecules30132697 (PMC12251738; doi:10.3390/molecules30132697)
Supplement: Supplementary file 1 [file molecules-30-02697-s001.zip]

Archive with 1 entries (1 files):
- molecules-3681943-supplementary.pdf
